# Supplementary material for: Forewarned is forearmed: rice plants develop tolerance to post-anoxia during anoxic conditions by proteomic changes
Source: Front Plant Sci. 2025 Sep 30;16:1647411. doi: 10.3389/fpls.2025.1647411 (PMC12518287; doi:10.3389/fpls.2025.1647411)
Supplement: Supplementary file 2 [file Table1.xlsx]

## Sheet: Supplementary Table 1
Supplementary Table 1. M/z values for spectra of the trypsin protein sequence (Uniprot accession – P00760) fragmentation according to PeptideMass instrument (https://web.expasy.org/peptide_mass/).
m/z	S/N	Quality Fac.	Res.	Intens.	Area
628.1	9.7	254	9622	1536.1	153
642.67	15.3	473	10940	2415.23	224
644.07	41	6083	9482	6391.71	683
650.08	19.9	1218	11198	3136.25	284
659.42	33.9	7381	10024	5319.25	555
666.05	23.2	1591	10503	3677.72	369
682.03	8.6	618	9536	1389.68	154
730.36	15.7	2693	11194	2499.18	267
740.45	130.2	11017	9925	20358.3	2560
778.4	7.5	243	10718	1231.59	144
805.46	20.7	2681	13092	3307.9	347
855.1	22.7	4260	11941	3611.98	456
871.07	9.3	1066	11856	1537.54	196
877.09	6.9	394	10495	1147.96	158
906.55	6.8	336	15918	1144.57	112
914.45	156.9	8755	9409	24329.4	4328
917.56	23.3	947	9986	3703.05	601
930.46	27.9	1058	10873	4426.46	684
933.57	139.7	4478	11171	21688.4	3394
934.59	60.5	1917	8167	9414.17	1971
935.58	34.5	205	21694	5523.56	441
936.44	23.8	316	15312	3754.14	438
938.53	106.1	9720	11837	16438.8	2443
952.41	27.6	7989	11350	4351.54	675
955.55	10.6	458	12915	1750.23	234
962.46	10.8	540	9038	1745.35	333
971.52	12.5	316	9346	1989.86	373
976.44	6.4	197	4420	1064.56	406
1060.11	8.6	751	16572	1382.75	168
1066.62	89.6	16740	14905	13606.6	1982
1165.62	38.3	11558	15478	5695.49	907
1187.61	11.5	1797	12670	1757.58	342
1203.58	14.3	2798	13619	2152.8	399
1214.72	33.2	10249	15215	4902.02	851
1230.71	13.7	1882	14924	2031.95	357
1236.7	7.1	507	12156	1092.29	230
1252.68	13.8	1869	13731	2026.33	396
1262.69	8.3	906	13170	1262.93	264
1276.72	15.1	3958	14400	2203.78	438
1280.68	15.1	3676	14476	2188.78	427
1380.76	6.2	504	12212	894.34	225
1580.85	17.8	6365	13950	2273.46	682
1596.84	8.6	581	13605	1135.45	344
1602.83	6.3	651	15170	847.25	229
1618.81	6.5	627	13207	859.01	270
2163.13	12.9	1596	19494	1197.98	431
2273.22	10.7	879	13091	942.79	508
2289.24	6	173	21340	552.61	172
2294.2	30.3	6589	17849	2492.49	1054
2316.17	14.7	1834	11995	1223.13	752
2332.16	18.7	2037	16107	1525.62	711
3153.55	7	645	13113	310.61	273

## Sheet: Supplementary Table 2
Supplementary Table 2. Results of MS/MS identification of the dissected spots in rice shoots. Shown is the result of the annotation with corresponding protein accessions. Both peptide fingerprinting and MS/MS spectra analysis are presented. Most of the MS/MS scores represent MASCOT annotation, while MGSF+-based results are marked with information given in parenthesis. In the case of MS/MS annotat…
Protein data				MS1			MS/MS
Pdquest	Spot	Protein accession	Annotation	Score	Coverage	Peptides/spectra	Score	Coverage	Peptides
SSP 2405	1	-	-	-	-	-	-	-	-
SSP 2404	2	-	-	-	-	-	-	-	-
SSP 1503	3	-	-	-	-	-	-	-	-
SSP 2508	4	XP_015619408	Ribulose bisphosphate carboxylase small chain A, chloroplastic [Oryza sativa Japonica Group]	78	0.3	8/44	-	-	-
SSP 4501	5	XP_015619408	Ribulose bisphosphate carboxylase small chain A, chloroplastic [Oryza sativa Japonica Group]	125	0.49	13/47	111	0.2	K.LPMFGCTDATQVLK.E R.QVQLISFIAYKPPGCEESGGN
SSP 5503	6	XP_015619408	Ribulose bisphosphate carboxylase small chain A, chloroplastic [Oryza sativa Japonica Group]	113	0.51	13/58	119	0.2	K.LPMFGCTDATQVLK.E R.QVQLISFIAYKPPGCEESGGN
SSP 7503	7	XP_015619408	Ribulose bisphosphate carboxylase small chain A, chloroplastic [Oryza sativa Japonica Group]	72	0.29	9/37	-	-	-
SSP 4506	8	-	-	-	-	-	-	-	-
SSP 4505	9	-	-	-	-	-	-	-	-
SSP 4507	10	-	-	-	-	-	-	-	-
SSP 6504	11	-	-	-	-	-	-	-	-
SSP 7504	12	-	-	-	-	-	-	-	-
SSP 7505	13	XP_015640756.1	Photosynthetic NDH subunit of lumenal location 5, chloroplastic [Oryza sativa Japonica Group]	-	-	-	12(MGSF+)	0.1	R.VVIGLYGDDVPQTAENFR.A
SSP 8502	14	-	-	-	-	-	-	-	-
SSP 4503	15	-	-	-	-	-	-	-	-
SSP 2506	16	XP_015627405.1	2-Cys peroxiredoxin BAS1, chloroplastic [Oryza sativa Japonica Group]	-	-	-	10.4 (MGSF+)	0.05	K.SFGVLIPDQGIALR.G
SSP 2504	17	-	-	-	-	-	-	-	-
SSP 4502	18	-	-	-	-	-	-	-	-
SSP 2505	19	-	-	-	-	-	-	-	-
SSP 2503	20	-	-	-	-	-	-	-	-
SSP 2507	21	-	-	-	-	-	-	-	-
SSP 3607	22	-	-	-	-	-	-	-	-
SSP 3608	23	XP_015643023.1	20 kDa chaperonin, chloroplastic isoform X1 [Oryza sativa Japonica Group]	-	-	-	13(MGSF+)	0.08	K.TVGGILLPSTAQSKPQGGEVVAVGEGR.T
SSP 3609	24	XP_015646728.1	Oxygen-evolving enhancer protein 2, chloroplastic [Oryza sativa Japonica Group]	43	0.23	5/34	51	0.1	K.TNTEFIAYSGEGFK.L
SSP 4508	25	-	-	-	-	-	-	-	-
SSP 5604	26	-	-	-	-	-	-	-	-
SSP 5603	27	-	-	-	-	-	-	-	-
SSP 3612	28	ABR26062.1	Oxygen-evolving enhancer protein 1, partial [Oryza sativa Indica Group]	42	0.58	6/26	61	0.1	K.NLVATGKPESFGGPFLVPSYR.G
SSP 3613	29	2002393A	Oxygen-evolving complex protein 1 [Oryza sativa]	81	0.51	9/43	321	0.17	K.NLVATGKPESFGGPFLVPSYR.G K.GTGTANQCPTVEGGVDSFAFK.A K.DGIDYAAVTVQLPGGER.V
SSP 3614	30	ABR26062.1	Oxygen-evolving enhancer protein 1, partial [Oryza sativa Indica Group]	52	0.38	6/21	81	0.1	K.NLVATGKPESFGGPFLVPSYR.G
SSP 3615	31	ABR26062.1	Oxygen-evolving enhancer protein 1, partial [Oryza sativa Indica Group]	-	-	-	74	0.1	K.NLVATGKPESFGGPFLVPSYR.G
SSP new1	32	BAD05657.1	Putative Peptidyl-prolyl cis-trans isomerase, chloroplast precursor (40 kDa thylakoid lumen rotamase) [Oryza sativa Japonica Group]				55	0.07	K.IKDNPNLEDCVFR.I
SSP new2	33	-	-	-	-	-	-	-	-
SSP new3	34	XP_015625719.1	Phosphoribulokinase, chloroplastic [Oryza sativa Japonica Group]	-	-	-	56	0.07	K.NFNPVYLFDEGSSITWVPCGR.K
SSP new4	35	XP_015633459.1	Sedoheptulose-1,7-bisphosphatase	-	-	-	62	0.05	R.FEETLYGSSR.L
SSP 3709	36	XP_015616895.1	Fructose-bisphosphate aldolase, chloroplastic [Oryza sativa Japonica Group]	47	0.41	13/38	209	0.17	K.GLVPLAGSNNESWCQGLDGLASR.E R.YAAISQDNGLVPIVEPEILLDGEHGIDR.T
SSP 3710	37	XP_015616895.1	Fructose-bisphosphate aldolase, chloroplastic [Oryza sativa Japonica Group]	92	0.33	10/31	164	0.15	K.GLVPLAGSNNESWCQGLDGLASR.E R.EAAYYQQGAR.F
SSP 3711	38	XP_015616895.1	Fructose-bisphosphate aldolase, chloroplastic [Oryza sativa Japonica Group]	67	0.23	8/29	157	0.15	K.GLVPLAGSNNESWCQGLDGLASR.E R.EAAYYQQGAR.F
SSP 4705	39	XP_015616895.1	Fructose-bisphosphate aldolase, chloroplastic [Oryza sativa Japonica Group]	84	0.27	10/36	333	0.29	K.GLVPLAGSNNESWCQGLDGLASR.E R.GILAMDESNATCGKR.L R.LASIGLENTEANR.Q K.VDKGLVPLAGSNNESWCQGLDGLASR.E R.EAAYYQQGAR.F
SSP 4706	40	BAA02730.1	Chloroplastic aldolase [Oryza sativa Japonica Group]	56	0.28	27/37	144	0.07	R.YAAISQDNGLVPIVEPEILLDGEHGIDR.T
SSP new5	41	BAA02730.1	Chloroplastic aldolase [Oryza sativa Japonica Group]	-	-	-	124	0.17	K.GLVPLAGSNNESWCQGLDGLASR.E R.YAAISQDNGLVPIVEPEILLDGEHGIDR.T
SSP new6	42	XP_015616895.1	Fructose-bisphosphate aldolase, chloroplastic	92	0.29	10/29	179	0.15	K.GLVPLAGSNNESWCQGLDGLASR.E R.EAAYYQQGAR.F
SSP new7	43	BAA02730.1	Chloroplastic aldolase [Oryza sativa Japonica Group]	-	-	-	124	0.07	K.GLVPLAGSNNESWCQGLDGLASR.E
SSP 4704	44	XP_015639465.1	Malate dehydrogenase, mitochondrial [Oryza sativa Japonica Group]	48	0.66	9/31	78	0.07	K.GFVGEEQLGEALEGSDVVIIPAGVPR.K
SSP 5709	45	-	-	-	-	-	-	-	-
SSP 5707	46	-	-	-	-	-	-	-	-
SSP 6706	47	-	-	-	-	-	-	-	-
SSP 4703	48	-	-	-	-	-	-	-	-
SSP 5705	49	XP_015635626.1	Glyceraldehyde-3-phosphate dehydrogenase 2, cytosolic [Oryza sativa Japonica Group]	-	-	-	9.1 (MSGF+)	0.07	K.GILGYVEEDLVSTDFQGDNR.S
SSP 5708	50	-	-	-	-	-	-	-	-
SSP 6705	51	-	-	-	-	-	-	-	-
SSP 6707	52	XP_025879724.1	Peroxisomal (S)-2-hydroxy-acid oxidase GLO1 [Oryza sativa Japonica Group]	-	-	-	10.7 (MSGF+)	0.05	K.MIYDYYASGAEDEWTLKENR.E
SSP 6708	53	-	-	-	-	-	-	-	-
SSP 7701	54	XP_025879724.1	Peroxisomal (S)-2-hydroxy-acid oxidase GLO1 [Oryza sativa Japonica Group]	69	0.29	11/46	77	0.05	K.MIYDYYASGAEDEWTLKENR.E
SSP 5706	55	QFR04205.1	Ribulose-1,5-bisphosphate carboxylase/oxygenase large subunit [Oryza sativa]	-	-	-	9.9 (MSGF+)	0.06	K.TFQGPPHGIQVER.D
SSP 6709	56	AAA82047.1	Glyceraldehyde-3-phosphate dehydrogenase [Oryza sativa Indica Group]	45	0.53	20/56	48	0.06	K.LVAWYDNEWGYSNR.V
SSP 6704	57	AAA82047.1	Glyceraldehyde-3-phosphate dehydrogenase [Oryza sativa Indica Group]	-	-	-	11.3(MGSF+)	0.06	K.VIAWYDNEWGYSQR.V
SSP 1701	58	-	-	-	-	-	-	-	-
SSP new8	59	QFR04205.1	Ribulose-1,5-bisphosphate carboxylase/oxygenase large subunit [Oryza sativa]	68	0.18	10/39	46	0.06	K.TFQGPPHGIQVER.D
SSP new9	60	QFR04205.1	Ribulose-1,5-bisphosphate carboxylase/oxygenase large subunit [Oryza sativa]	87	0.51	36/80	78	0.05	R.ELGVPIVMHDYLTGGFTANTSLAHYCR.D
SSP new10	61	AAM08603.1	Putative atpB; ATPase beta subunit from chromosome 10 chloroplast insertion [Oryza sativa Japonica Group]	-	-	-	119	0.05	R.IFNVLGEPVDNLGPVDTSATFPIHR.S
SSP new11	62	AGY93290.1	ATP synthase CF1 beta subunit (chloroplast) [Oryza glaberrima]	98	0.38	16/57	-	-
SSP new12	63	AAM00985.1	Putative atpB; ATPase beta subunit from chromosome 10 chloroplast insertion [Oryza sativa Japonica Group]	42	0.18	3/29	98	0.05	R.IFNVLGEPVDNLGPVDTSATFPIHR.S
SSP new13	64	AHH91221.1	Ribulose 1,5-bisphosphate carboxylase/oxygenase, partial [Oryza rufipogon]	72	0.24	14/80	127	0.14	R.GGLDFTKDDENVNSQPFMR.W K.TFQGPPHGIQVER.D
SSP 4802	65	QFR04205.1	Ribulose-1,5-bisphosphate carboxylase/oxygenase large subunit [Oryza sativa]	196	0.41	29/79	396	0.15	R.GGLDFTKDDENVNSQPFMR.W K.LTYYTPEYETK.D K.TFQGPPHGIQVER.D K.DDENVNSQPFMR.W K.GHYLNATAGTCEEMIKR.A
SSP new14	66	QFR04205.1	Ribulose-1,5-bisphosphate carboxylase/oxygenase large subunit [Oryza sativa]	-	-	-	132	0.08	R.ELGVPIVMHDYLTGGFTANTSLAHYCR.D K.TFQGPPHGIQVER.D
SSP 6803	67	-	-	-	-	-	-	-	-
SSP 6903	68	-	-	-	-	-	-	-	-
SSP 8904	69	-	-	-	-	-	-	-	-
SSP 2806	70	-	-	-	-	-	-	-	-
SSP 3804	71	-	-	-	-	-	-	-	-
SSP 2805	72	XP_015639965.1	Stromal 70 kDa heat shock-related protein, chloroplastic [Oryza sativa Japonica Group]	59	0.12	11/44	237	0.09	K.AVITVPAYFNDSQR.T R.QAVVNPENTFFSVKR.F K.QFAAEEISAQVLR.K K.SEVFSTAADGQTSVEINVLQGER.E
SSP 3803	73	XP_015616495.1	Heat shock cognate 70 kDa protein 2 [Oryza sativa Japonica Group]	65	0.25	14/50	137	0.05	K.EQVFSTYSDNQPGVLIQVYEGER.T
SSP 3805	74	XP_015643207.1	Transketolase, chloroplastic [Oryza sativa Japonica Group]	71	0.19	12/42	-	-	-

## Sheet: Supplementary Table 3
Supplementary Table 3. Results of MS/MS identification of the dissected spots in rice roots Shown is the result of the annotation with corresponding protein accessions. Both peptide fingerprinting and MS/MS spectra analysis are presented. Most MS/MS scores represent MASCOT annotation, while MGSF+-based results are marked with information given in parenthesis. In the case of MS/MS annotations, pro…
				MS1			MS/MS
Pdquest	Spot	Protein accession	Annotation	Score	Coverage	Peptides/spectra	Score	Coverage	Peptides
SSP 0003	1	AAQ19031.1	Prb1 [Oryza sativa Japonica Group]	-	-	-	116	0.26	R.AGDCALIHSGSWEK.A R.VDCDNGGVFITCN+C53 K90YNPAGNFQGERPFER.G
SSP 0002	2	-	-	-	-	-	-	-	-
SSP 0001	3	-	-	-	-	-	-	-	-
SSP 1001	4	-	-	-	-	-	-	-	-
SSP 1002	5	-	-	-	-	-	-	-	-
SSP 2001	6	-	-	-	-	-	-	-	-
SSP 2002	7	-	-	-	-	-	-	-	-
SSP 3001	8	AAG44566.1	Acidic PR-1 type pathogenesis-related protein PR-1a [Oryza sativa Japonica Group]	-	-	-	261	0.3	R.ADVGVGPVSWDDTVAAYAESYAAQR.Q K.QWYDHGSNSCSAPEGSSCGHYTQVVWR.D
SSP 4002	9	-	-	-	-	-	-	-	-
SSP 4001	10	-	-	-	-	-	-	-	-
SSP 8002	11	-	-	-	-	-	-	-	-
SSP 0006	12	-	-	-	-	-	-	-	-
SSP 0005	13	-	-	-	-	-	-	-	-
SSP 0004	14	-	-	-	-	-	-	-	-
SSP 1003	15	-	-	-	-	-
SSP 2003	16	-	-	-	-	-	-	-	-
SSP 9001	17	-	-	-	-	-	-	-	-
SSP 6001	18	-	-	-	-	-	-	-	-
SSP 4102	19	BAD62456.1	Pr1-like protein [Oryza sativa Japonica Group]	36	0.4	13/42	-	-	-
SSP 4103	20	-	-	-	-	-	-	-	-
SSP 4104	21	AAA33917.1	Superoxide dismutase [Oryza sativa Japonica Group]	-	-	-	56	0.06	K.EHGAPEDETR.H
SSP 6103	22	-	-	-	-	-	-	-	-
SSP 4105	23	-	-	-	-	-	-	-	-
SSP 4101	24	-	-	-	-	-	-	-	-
SSP 5102	25	-	-	-	-	-	-	-	-
SSP 6102	26	XP_015647771.1	Superoxide dismutase [Cu-Zn] 2 [Oryza sativa Japonica Group]	-	-	-	90	0.23	R.HAGDLGNITAGADGVANVNVSDSQIPLTGAHSIIGR.A
SSP 9202	27	-	-	-	-	-	-	-	-
SSP 8202	28	XP_015635326.1	Cysteine-rich receptor-like protein kinase 6 [Oryza sativa Japonica Group]	-	-	-	67	0.1	R.VGADPGFPNLYATAQCAFDITLEACR.G
SSP 8203	29	XP_015647554.1	Glucan endo-1,3-beta-glucosidase 3 isoform X2 [Oryza sativa Japonica Group]	-	-	-	75	0.05	K.VSTPIAFDALDVSFPPSDGR.F
SSP 0301	30	XP_015615023.1	Chitinase 2 [Oryza sativa Japonica Group]	-	-		51	0.06	R.HPNITTSIAPFEDAVVQR.Y
SSP 0302	31	XP_015647554.1	Glucan endo-1,3-beta-glucosidase 3 isoform X2 [Oryza sativa Japonica Group]	-	-	-	53	0.05	K.VSTPIAFDALDVSFPPSDGR.F
SSP 1302	32	XP_015647554.1	Glucan endo-1,3-beta-glucosidase 3 isoform X2 [Oryza sativa Japonica Group]	-	-	-	51	0.05	K.VSTPIAFDALDVSFPPSDGR.F
SSP 2302	33	XP_015647554.1	Glucan endo-1,3-beta-glucosidase 3 isoform X2 [Oryza sativa Japonica Group]	-	-	-	124	0.11	R.IYDTDPTVLNALANTGIK.V K.NNVVPYLNQGTLINGVAVGNEVFK.Q K.VSTPIAFDALDVSFPPSDGR.F
SSP 3401	34	-	-	-	-	-	-	-	-
SSP 4402	35	-	-	-	-	-	-	-	-
SSP 2401	36	-	-	-	-	-	-	-	-
SSP 2501	37	XP_015649129.1	Glucan endo-1,3-beta-glucosidase 7 [Oryza sativa Japonica Group]	-	-	-	63	0.05	R.YFSLFDAQLDAVYAAINR.V
SSP 3501	38	XP_015635326.1	Cysteine-rich receptor-like protein kinase 6 [Oryza sativa Japonica Group]	-	-	-	61	0.1	R.VGADPGFPNLYATAQCAFDITLEACR.G
SSP 3502	39	XP_015635326.1	Cysteine-rich receptor-like protein kinase 6 [Oryza sativa Japonica Group]	-	-	-	273	0.2	R.LLAATAEYAAGDIAR.K R.WWDTFPANVDGAR.I R.VGADPGFPNLYATAQCAFDITLEACR.G
SSP 4502	40	XP_015635326.1	Cysteine-rich receptor-like protein kinase 6 [Oryza sativa Japonica Group]	-	-	-	154	0.15	R.WWDTFPANVDGAR.I R.VGADPGFPNLYATAQCAFDITLEACR.G
SSP 4403	41	XP_015635326.1	Cysteine-rich receptor-like protein kinase 6 [Oryza sativa Japonica Group]	-	-	-	84	0.15	R.WWDTFPANVDGAR.I R.VGADPGFPNLYATAQCAFDITLEACR.G
SSP 5501	42	-	-	-	-	-	-	-	-
SSP 7502	43	XP_015647554.1	Glucan endo-1,3-beta-glucosidase 3 isoform X2 [Oryza sativa Japonica Group]	-	-	-	293	0.11	K.VAHATYAFNDYYQTAGR.A K.ACYEPNTLVAHASYAFNDYYQR.K K.DSVGEAQLQNALDYACGSCADCSAIQR.G
SSP new1	44	XP_015647554.1	Glucan endo-1,3-beta-glucosidase 3 isoform X2 [Oryza sativa Japonica Group]	-	-	-	76	0.05	K.DSVGEAQLQNALDYACGSCADCSAIQR.G
SSP 8502	45	XP_015640432.1	Chitinase 2 [Oryza sativa Japonica Group]	-	-	-	166	0.21	R.APGYGVITNIVNGGLECGHGPDDR.V K.QEQNPPSDYCQPSPEWPCAPGR.K R.GFYTYEAFLAAAAAFPAFGGTGNTETR.K
SSP 8501	46	XP_015622834.1	Germin-like protein 1-1 [Oryza sativa Japonica Group]	-	-	-	78	0.07	R.IDYAPGGQNPPHTHPR.A
SSP 9402	47	-	-	-	-	-	-	-	-
SSP 9501	48	-	-	-	-	-	-	-	-
SSP 0502	49	-	-	-	-	-	-	-	-
SSP 0503	50	-	-	-	-	-	-	-	-
SSP 4503	51	XP_015647554.1	Glucan endo-1,3-beta-glucosidase 3 isoform X2 [Oryza sativa Japonica Group]	-	-	-	140	0.09	R.SPCPTNASWCVANPNVDNAALQR.A K.DSVGEAQLQNALDYACGSCADCSAIQR.G
SSP 7501	52	XP_015647554.1	Glucan endo-1,3-beta-glucosidase 3 isoform X2 [Oryza sativa Japonica Group]	-	-	-	299	0.15	K.VAHATYAFNDYYQTAGR.A K.ACYEPNTLVAHASYAFNDYYQR.K K.DSVGEAQLQNALDYACGSCADCSAIQR.G R.SPCPTNASWCVANPNVDNAALQR.A
SSP 9602	53	-	-	-	-	-	-	-	-
SSP 3602	54	-	-	-	-	-	-	-	-
SSP 4602	55	-	-	-	-	-	-	-	-
SSP 4603	56	Q0D3N0.1	Peroxidase 2 [Oryza sativa Japonica Group]	-	-	-	189	0.1	R.LHFHDCFVQGCDASVLLSGQEQNAGPNAGSLR.G
SSP 5601	57	Q0D3N0.1	Peroxidase 2 [Oryza sativa Japonica Group]	-	-	-	57	0.1	R.LHFHDCFVQGCDASVLLSGQEQNAGPNAGSLR.G
SSP 7602	58	XP_015640432.1	Chitinase 2 [Oryza sativa Japonica Group]	60	0.66	17/61	170	0.27	R.WAPSPADAAAGR.A R.GFYTYEAFLAAAAAFPAFGGTGNTETR.K K.QEQNPPSDYCQPSPEWPCAPGRK.YR.EVAAFLGQTSHETTGGWPTAPDGPFSWGYCFK.Q
SSP new2	59	-	-	-	-	-	-	-	-
SSP new3	60	XP_015647501.2	Peroxidase 2 [Oryza sativa Japonica Group]	49	0.32	17/43	441	0.16	R.DSVVALGGPSWTVLLGR.R K.GLDVTDMVALSGAHTIGQAQCQNFR.D R.LHFHDCFVQGCDASVLLSGQEQNAGPNAGSLR.G R.LHFHDCFVQGCDASVLLSGQEQNAGPNVGSLR.G
SSP 0701	61	-	-	-	-	-	-	-	-
SSP 1702	62	-	-	-	-	-	-	-	-
SSP new4	63	-	-	-	-	-	-	-	-
SSP new5	64	XP_015647501.2	Peroxidase 2 [Oryza sativa Japonica Group	46	0.37	19/40	76	0.1	R.LHFHDCFVQGCDASVLLSGQEQNAGPNVGSLR.G
SSP new6	65	-	-	-	-	-	-	-	-
SSP new7	66	Q0D3N0.1	Peroxidase 2 [Oryza sativa Japonica Group]	44	0.36	23/58	497	0.3	K.MGNISPLTGTQGQIR.L K.TQVEAICSQTVSCADILAVAAR.D R.KGLDVTDMVALSGAHTIGQAQCQNFR.D R.LHFHDCFVQGCDASVLLSGQEQNAGPNAGSLR.G
SSP new8	67	Q0D3N0.1	Peroxidase 2 [Oryza sativa Japonica Group]	45	0.35	22/53	128	0.1	R.LHFHDCFVQGCDASVLLSGQEQNAGPNAGSLR.G
SSP new9	68	Q0D3N0.1	Peroxidase 2 [Oryza sativa Japonica Group]	45	0.23	6/44	112	0.1	R.LHFHDCFVQGCDASVLLSGQEQNAGPNAGSLR.G
SSP new10	69	XP_015640432.1	Chitinase 2 [Oryza sativa Japonica Group]	48	0.37	14/53	106	0.22	R.GFYTYEAFLAAAAAFPAFGGTGNTETR.K R.APGYGVITNIVNGGLECGHGPDDR.V
SSP new11	70	-	-	-	-	-	-	-	-
SSP 8906	71	-	-	-	-	-	-	-	-
SSP 8801	72	-	-	-	-	-	-	-	-
SSP 9802	73	XP_015643864.1	Peroxidase P7 [Oryza sativa Japonica Group]	53	0.82	27/96	524	0.23	R.GLLHSDQELFNGGSQDGLVR.Q R.LFFHDCFVNGCDGSILLDDTSTFTGEK.S R.SGGDANLAPFDVQTPDAFDNAYYQNLVSQR.G
SSP 9803	74	XP_015613809.1	Fructose-bisphosphate aldolase 3, cytoplasmic [Oryza sativa Japonica Group]	44	0.35	32/61	59	0.07	R.YAIICQENGLVPIVEPEILVDGSHDIER.C
SSP 8907	75	-	-	-	-	-	-	-	-
SSP new12	76	XP_015613809.1	Fructose-bisphosphate aldolase 3, cytoplasmic [Oryza sativa Japonica Group]	-	-	-	147	0.13	K.IGPNEPSQLSIDLNAQGLAR.Y R.YAIICQENGLVPIVEPEILVDGSHDIER.C
SSP new13	77	XP_015613809.1	Fructose-bisphosphate aldolase 3, cytoplasmic [Oryza sativa Japonica Group]	-	-	-	122	0.13	K.IGPNEPSQLSIDLNAQGLAR.Y R.YAIICQENGLVPIVEPEILVDGSHDIER.C
SSP new14	78	XP_015643864.1	Peroxidase P7 [Oryza sativa Japonica Group]	-	-	-	139	0.08	R.SGGDANLAPFDVQTPDAFDNAYYQNLVSQR.G
SSP new15	79	-	-	-	-	-	-	-	-
SSP new16	80	-	-	-	-	-	-	-	-
SSP 3901	81	XP_015643864.1	Peroxidase P7 [Oryza sativa Japonica Group]	55	0.23	10/60	90	0.09	R.SGGDANLAPFDVQTPDAFDNAYYQNLVSQR.G
SSP 3902	82	-	-	-	-	-	-	-	-
SSP 3903	83	-	-	-	-	-	-	-	-
SSP 8901	84	-	-	-	-	-	-	-	-
SSP 8902	85	-	-	-	-	-	-	-	-
SSP 8903	86	XP_015617521.1	Alpha-L-arabinofuranosidase 1 isoform X3 [Oryza sativa Japonica Group]	-	-	-	46	0.08	R.GFEAGGPHTPSNIDPWSIIGDDSSIFVATDR.T R.QIPDTLFGIFFEEINHAGAGGIWAELVSNR.G
SSP 8904	87	-	-	-	-	-	-	-	-
SSP 8905	88	-	-	-	-	-	-	-	-
SSP 0901	89	-	-	-	-	-	-	-	-
SSP 2901	90	XP_015645086.1	Peroxidase 1-like [Oryza sativa Japonica Group]	56	0.44	29/85	51	0.11	K.LDAACPGIVSCADTLALAAR.D K.GPYIPLPTGR.R K.IGVLTHSHGEIR.H
SSP 3904	91	XP_015613137.1	Aspartic proteinase nepenthesin-1 [Oryza sativa Japonica Group]	-	-	-	11.4 (MGSF+)	0.09	R.CFEQGTPLFDPTASNTYR.A
SSP 3905	92	XP_015613137.1	Aspartic proteinase nepenthesin-1 [Oryza sativa Japonica Group]	-	-	-	48	0.09	R.CFEQGTPLFDPTASNTYR.A
SSP new17	93	-	-	-	-	-	-	-	-

## Sheet: Supplementary Table 4
Supplementary Table 4. Comparison of theoretically predicted molecular masses and pI of the sequences of identified proteins with experimentally observed values according to gel figures.
Protein accession	Annotation	Organ	Spots	Observed pI	Expected pI	Observed mass, Da	Expected mass, Da
XP_025879724.1	Peroxisomal (S)-2-hydroxy-acid oxidase GLO1 [Oryza sativa Japonica Group]	Shoot	52, 54	9.16	9.05	75871.6	65023
XP_015646728.1	Oxygen-evolving enhancer protein 2, chloroplastic [Oryza sativa Japonica Group]	Shoot	24	7.06	6.91	26939.3	27093
XP_015643207.1	Transketolase, chloroplastic [Oryza sativa Japonica Group]	Shoot	74	6.12	6.3	80028.7	74247
XP_015643023.1	20 kDa chaperonin, chloroplastic isoform X1 [Oryza sativa Japonica Group]	Shoot	23	7.72	6.53	26319.2	27543
XP_015640756.1	Photosynthetic NDH subunit of lumenal location 5, chloroplastic [Oryza sativa Japonica Group]	Shoot	13	9.36	9.51	26590.4	23761
XP_015639465.1	Malate dehydrogenase, mitochondrial [Oryza sativa Japonica Group]	Shoot	44	8.22	7.54	35435.8	40516
XP_015635626.1	Glyceraldehyde-3-phosphate dehydrogenase 2, cytosolic [Oryza sativa Japonica Group]	Shoot	49	6.64	7.23	36773	40313
XP_015633459.1	Sedoheptulose-1,7-bisphosphatase	Shoot	35	5.83	5.16	42245	43760
XP_015627405.1	2-Cys peroxiredoxin BAS1, chloroplastic [Oryza sativa Japonica Group]	Shoot	16	5.67	4.85	28097	27516
XP_015625719.1	Phosphoribulokinase, chloroplastic [Oryza sativa Japonica Group]	Shoot	34	5.68	5.37	44864.9	45616
XP_015619408	Ribulose bisphosphate carboxylase small chain A, chloroplastic [Oryza sativa Japonica Group]	Shoot	4, 5, 6, 7	8.03	7.65	19516.6	14551
XP_015616895.1	Fructose-bisphosphate aldolase, chloroplastic [Oryza sativa Japonica Group]	Shoot	36, 37, 38, 39, 40, 41, 42	6.39	6.46	42005.9	41585
XP_015616495.1	Heat shock cognate 70 kDa protein 2 [Oryza sativa Japonica Group]	Shoot	73	5.1	5.39	71184.7	75401
QFR04205.1	Ribulose-1,5-bisphosphate carboxylase/oxygenase large subunit [Oryza sativa]	Shoot	55, 59, 60, 64, 65, 66	6.62	7.21	52985.2	56402
BAD05657.1	Putative Peptidyl-prolyl cis-trans isomerase, chloroplast precursor (40 kDa thylakoid lumen rotamase) [Oryza sativa Japonica Group]	Shoot	32	4.82	4.14	46481.9	43065
AGY93290.1	ATP synthase CF1 beta subunit (chloroplast) [Oryza glaberrima]	Shoot	62, 63	5.58	6.43	53970.8	56734
AAA82047.1	Glyceraldehyde-3-phosphate dehydrogenase [Oryza sativa Indica Group]	Shoot	56, 57	6.81	7.79	39492.7	47832
2002393A	Oxygen-evolving complex protein 1 [Oryza sativa]	Shoot	28, 29, 30, 31	5.1	5.76	26505.8	32816
XP_015639965.1	Stromal 70 kDa heat shock-related protein, chloroplastic [Oryza sativa Japonica Group]	Shoot	72	5.12	5.15	73550	72703
AAA33917.1	Superoxide dismutase [Oryza sativa Japonica Group]	Root	21	6.71	6.93	15232.9	16515
AAG44566.1	Acidic PR-1 type pathogenesis-related protein PR-1a [Oryza sativa Japonica Group]	Root	8	4.55	5.46	17560.2	16231
AAQ19031.1	Prb1 [Oryza sativa Japonica Group]	Root	1	4.12	3.18	17120.6	14113
BAD62456.1	Pr1-like protein [Oryza sativa Japonica Group]	Root	19	7.29	6.87	22417.9	18394
XP_015613137.1	Aspartic proteinase nepenthesin-1 [Oryza sativa Japonica Group]	Root	91, 92	5.14	5.07	57650.3	65913
XP_015613809.1	Fructose-bisphosphate aldolase 3, cytoplasmic [Oryza sativa Japonica Group]	Root	74, 76, 77	8.35	9.11	48823.3	53217
XP_015615023.1	Chitinase 2 [Oryza sativa Japonica Group]	Root	30	4.48	4.06	31212.8	28455
XP_015617521.1	Alpha-L-arabinofuranosidase 1 isoform X3 [Oryza sativa Japonica Group]	Root	86	5.07	8.12	72500.5	72514
XP_015622834.1	Germin-like protein 1-1 [Oryza sativa Japonica Group]	Root	46	7.76	8.23	22476.8	31215
XP_015635326.1	Cysteine-rich receptor-like protein kinase 6 [Oryza sativa Japonica Group]	Root	38, 39, 40, 41, 28	4.96	6.23	27306	31478
XP_015640432.1	Chitinase 2 [Oryza sativa Japonica Group]	Root	58, 45, 69	7.39	7.45	35586.8	38402
XP_015643864.1	Peroxidase P7 [Oryza sativa Japonica Group]	Root	73, 78, 81	8.33	8.56	48334.4	51071
XP_015645086.1	Peroxidase 1-like [Oryza sativa Japonica Group]	Root	90	5.43	4.92	57575.9	65312
XP_015647501.2 (BAC79528.1)	Peroxidase 2 [Oryza sativa Japonica Group]	Root	60, 64, 56, 57, 66, 67, 68	5.91	6.65	32606.4	36018
XP_015647554.1	Glucan endo-1,3-beta-glucosidase 3 isoform X2 [Oryza sativa Japonica Group]	Root	29, 31,32, 33, 43, 44, 51, 52	4.98	4.76	38545.2	31715
XP_015647771.1	Superoxide dismutase [Cu-Zn] 2 [Oryza sativa Japonica Group]	Root	26	6.92	7.23	15080.7	17814
XP_015649129.1	Glucan endo-1,3-beta-glucosidase 7 [Oryza sativa Japonica Group]	Root	37	5.12	5.27	40876.5	36570

## Sheet: Supplementary Table 5
Supplementary Table 5. Mean percent of amino acid residues in shoot and root proteins. Significant differences between organs (p-value < 0.001 according to the t-test) are marked with three asterisks.
Amino acid	Root proteins (%)	Shoot proteins (%)
A	0.125918	0.0951606	***
C	0.025122	0.0118903
D	0.0569319	0.0565688
E	0.0381816	0.0617443
F	0.039012	0.0410615
G	0.106736	0.0909224	***
H	0.0210277	0.0127994
I	0.0348347	0.0516642
K	0.0338007	0.0666715	***
L	0.0752306	0.0779609
M	0.0150552	0.0199152
N	0.0495102	0.0356284
P	0.0528549	0.0523374
Q	0.0320557	0.0280831
R	0.0420067	0.0461779
S	0.0773998	0.0713769
T	0.0598042	0.0621692
V	0.0778549	0.0812312
W	0.0144733	0.0103234
Y	0.029445	0.0286169

## Sheet: Supplementary Table 6
Supplementary Table 6. Percentage of lysine residues in sequences of root and shoot proteins.
Lysine percent	Organ	Protein accession	Protein annotation
0.0865922	Root	XP_015613809.1	fructose-bisphosphate aldolase 3, cytoplasmic [Oryza sativa Japonica Group]
0.0470914	Root	XP_015645086.1	peroxidase 1-like [Oryza sativa Japonica Group]
0.044843	Root	BAD62456.1	pr1-like protein [Oryza sativa Japonica Group]
0.0416667	Root	XP_015622834.1	germin-like protein 1-1 [Oryza sativa Japonica Group]
0.0394737	Root	AAA33917.1	superoxide dismutase [Oryza sativa Japonica Group]
0.0394737	Root	XP_015647771.1	superoxide dismutase [Cu-Zn] 2 [Oryza sativa Japonica Group]
0.0361664	Root	XP_015647554.1	glucan endo-1,3-beta-glucosidase 3 isoform X2 [Oryza sativa Japonica Group]
0.035533	Root	XP_015613137.1	aspartic proteinase nepenthesin-1 [Oryza sativa Japonica Group]
0.0349544	Root	XP_015617521.1	alpha-L-arabinofuranosidase 1 isoform X3 [Oryza sativa Japonica Group]
0.03125	Root	XP_015615023.1	chitinase 2 [Oryza sativa Japonica Group]
0.0294627	Root	XP_015649129.1	glucan endo-1,3-beta-glucosidase 7 [Oryza sativa Japonica Group]
0.022293	Root	XP_015647501.2	peroxidase [Oryza sativa Japonica Group]
0.0205882	Root	XP_015640432.1	chitinase 2 [Oryza sativa Japonica Group]
0.0192837	Root	XP_015643864.1	peroxidase P7 [Oryza sativa Japonica Group]
0.0178571	Root	AAG44566.1	acidic PR-1 type pathogenesis-related protein PR-1a [Oryza sativa Japonica Group]
0.0155039	Root	XP_015635326.1	cysteine-rich receptor-like protein kinase 6 [Oryza sativa Japonica Group]
0.0125786	Root	AAQ19031.1	Prb1 [Oryza sativa Japonica Group]
0.0890688	Shoot	2002393A	oxygen-evolving complex protein 1
0.0860534	Shoot	XP_015635626.1	glyceraldehyde-3-phosphate dehydrogenase 2, cytosolic [Oryza sativa Japonica Group]
0.0860534	Shoot	AAA82047.1	glyceraldehyde-3-phosphate dehydrogenase [Oryza sativa Indica Group]
0.0833333	Shoot	XP_015643023.1	20 kDa chaperonin, chloroplastic isoform X1 [Oryza sativa Japonica Group]
0.0801233	Shoot	XP_015616495.1	heat shock cognate 70 kDa protein 2 [Oryza sativa Japonica Group]
0.0754717	Shoot	XP_015639965.1	stromal 70 kDa heat shock-related protein, chloroplastic [Oryza sativa Japonica Group]
0.0708661	Shoot	XP_015646728.1	oxygen-evolving enhancer protein 2, chloroplastic [Oryza sativa Japonica Group]
0.0705882	Shoot	XP_015639465.1	malate dehydrogenase, mitochondrial [Oryza sativa Japonica Group]
0.0685714	Shoot	XP_015619408.1	ribulose bisphosphate carboxylase small chain A, chloroplastic [Oryza sativa Japonica Group]
0.068	Shoot	XP_015640756.1	photosynthetic NDH subunit of lumenal location 5, chloroplastic [Oryza sativa Japonica Group]
0.0620347	Shoot	XP_015625719.1	phosphoribulokinase, chloroplastic [Oryza sativa Japonica Group]
0.0618557	Shoot	XP_015616895.1	fructose-bisphosphate aldolase, chloroplastic [Oryza sativa Japonica Group]
0.0613027	Shoot	XP_015627405.1	2-Cys peroxiredoxin BAS1, chloroplastic [Oryza sativa Japonica Group]
0.0586735	Shoot	XP_015633459.1	sedoheptulose-1,7-bisphosphatase, chloroplastic [Oryza sativa Japonica Group]
0.0524899	Shoot	XP_015643207.1	transketolase, chloroplastic [Oryza sativa Japonica Group]
0.0524109	Shoot	QFR04205.1	ribulose-1,5-bisphosphate carboxylase/oxygenase large subunit (chloroplast) [Oryza sativa]
0.0492958	Shoot	BAD05657.1	putative Peptidyl-prolyl cis-trans isomerase, chloroplast precursor (40 kDa thylakoid lumen rotamase) [Oryza sativa Japonica Group]
0.0481928	Shoot	AGY93290.1	ATP synthase CF1 beta subunit (chloroplast) [Oryza glaberrima]
0.0423729	Shoot	XP_025879724.1	peroxisomal (S)-2-hydroxy-acid oxidase GLO1 [Oryza sativa Japonica Group]

## Sheet: Supplementary Table 7
Supplementary Table 7. Raw and FDR-adjusted p-values of the t-test-based comparisons between proteomes of different organs and conditions based on the mean intensity of protein spots. Insignificant comparisons are marked with “n.s.”
Comparision type	Raw p-value	FDR-adjusted p-value
Anoxia roots vs Control roots	2.99792e-05	4.99653e-05
Anoxia roots vs Re-aeration roots	2.60282e-17	1.95212e-16
Control roots vs Re-aeration roots	1.02798e-05	2.20282e-05
Anoxia shoots vs Control shoots	6.23382e-06	1.55846e-05
Anoxia shoots vs Re-aeration shoots	0.955327	0.955327	n.s.
Control shoots vs Re-aeration shoots	1.24283e-05	2.33031e-05
Anoxia roots vs Anoxia shoots	0.00343104	0.00514655
Control roots vs Control shoots	0.128085	0.14779	n.s.
Re-aeration roots vs Re-aeration shoots	1.7801e-20	2.67015e-19
Anoxia roots vs Control shoots	0.0330629	0.0413286
Anoxia roots vs Re-aeration shoots	0.0046526	0.00634445
Control roots vs Re-aeration shoots	8.05954e-10	3.02233e-09
Anoxia shoots vs Control roots	9.07069e-11	4.53534e-10
Anoxia shoots vs Re-aeration roots	0.955327	0.955327	n.s.
Control shoots vs Re-aeration roots	1.61719e-07	4.85158e-07

## Sheet: Supplementary Table 8
Supplementary Table 8. Assessment of significantly different spots using three statistical methods, namely, the Kraskell-Wallis test, mixed linear model (lme), and the Bayesian test based on the respective intensity estimates. Shown are raw p-values and FDR-adjusted p-values.
PDQuest spot	Organ	Kraskell raw p-value	Kraskell adjusted p-value	lme raw p-value	lme adjusted p-value	eBayes raw p-value	eBayes adjusted p-value
SSP 0001	Root	0.0581666	0.271668	0.017037	0.158445	0.0026252	0.0174388
SSP 0002	Root	0.0608101	0.271668	0.232958	0.442145	0.00166386	0.0128949
SSP 0003	Root	0.491098	0.728755	0.585836	0.820815	0.531252	0.676801
SSP 0004	Root	0.393241	0.689156	0.475617	0.718838	0.218329	0.33841
SSP 0005	Root	0.0509058	0.271668	0.023015	0.179834	0.00559335	0.0305989
SSP 0006	Root	0.0664629	0.271668	0.0267216	0.191162	0.00525752	0.0305593
SSP 0301	Root	0.329193	0.588749	0.27869	0.462824	0.00709304	0.0364387
SSP 0302	Root	0.488172	0.728755	0.228416	0.442145	0.000277833	0.00514357
SSP 0502	Root	0.0777216	0.294023	0.0424941	0.215287	0.0226382	0.0679147
SSP 0503	Root	0.0656979	0.271668	0.0102787	0.13656	0.00372382	0.0230877
SSP 0701	Root	0.0879161	0.302822	0.04748	0.215287	0.000331843	0.00514357
SSP 0901	Root	0.0509058	0.271668	0.011933	0.138721	0.211922	0.334046
SSP 1001	Root	0.151094	0.3603	0.137842	0.366265	0.0861108	0.18624
SSP 1002	Root	0.584023	0.8143	0.474439	0.718838	0.00879555	0.0371812
SSP 1003	Root	0.0822	0.294023	0.0509282	0.215287	0.0113221	0.0421182
SSP 1302	Root	0.0793939	0.294023	0.0874819	0.291656	0.0386266	0.108857
SSP 1702	Root	0.0608101	0.271668	0.0543248	0.219661	0.00146002	0.0123438
SSP 2001	Root	0.493673	0.728755	0.647525	0.866343	0.54957	0.689084
SSP 2002	Root	0.469042	0.728755	0.17377	0.404015	0.282572	0.421913
SSP 2003	Root	0.577516	0.8143	0.736007	0.912649	0.476788	0.623568
SSP 2302	Root	0.835879	0.961147	0.707891	0.889647	0.567677	0.694658
SSP 2401	Root	0.252138	0.478548	0.21175	0.428103	0.124711	0.241627
SSP 2501	Root	0.201897	0.417253	0.207539	0.428103	0.100215	0.207111
SSP 2901	Root	0.0549154	0.271668	0.0361691	0.215287	0.0166758	0.0516951
SSP 3001	Root	0.0608101	0.271668	0.0031429	0.0995241	0.00108029	0.0100467
SSP 3401	Root	0.956529	0.966945	0.998455	0.998455	0.984901	0.984901
SSP 3501	Root	0.182474	0.394652	0.0986507	0.305817	0.010659	0.0421182
SSP 3502	Root	0.550075	0.799327	0.29308	0.478184	2.1319e-05	0.000991335
SSP 3602	Root	0.645988	0.858241	0.539541	0.771959	0.197774	0.31712
SSP 3901	Root	0.871159	0.966945	0.97058	0.998455	0.731614	0.872309
SSP 3902	Root	0.235877	0.457012	0.271488	0.459061	0.0627434	0.142412
SSP 3903	Root	0.737061	0.890216	0.681202	0.869128	0.436966	0.606535
SSP 3904	Root	0.875173	0.966945	0.88914	0.996266	0.0443427	0.114552
SSP 3905	Root	0.6436	0.858241	0.842436	0.955445	0.127585	0.242151
SSP 4001	Root	0.726811	0.890216	0.825539	0.947841	0.482762	0.623568
SSP 4002	Root	0.966945	0.966945	0.670326	0.869128	0.445408	0.609162
SSP 4101	Root	0.956529	0.966945	0.994242	0.998455	0.831016	0.920763
SSP 4102	Root	0.732632	0.890216	0.652086	0.866343	0.148125	0.259917
SSP 4103	Root	0.875173	0.966945	0.966515	0.998455	0.854707	0.92781
SSP 4104	Root	0.429796	0.689156	0.452615	0.713444	0.193325	0.315425
SSP 4105	Root	0.426757	0.689156	0.51897	0.754128	0.285812	0.421913
SSP 4402	Root	0.755699	0.901026	0.641218	0.866343	0.00822809	0.0364387
SSP 4403	Root	0.956529	0.966945	0.785511	0.924716	0.675312	0.815636
SSP 4502	Root	0.116337	0.349664	0.17018	0.404015	0.900265	0.945534
SSP 4503	Root	0.732632	0.890216	0.808213	0.939548	0.319462	0.464219
SSP 4602	Root	0.706566	0.890216	0.774593	0.923554	0.453613	0.611391
SSP 4603	Root	0.120314	0.349664	0.0833618	0.291656	0.0988822	0.207111
SSP 5102	Root	0.586646	0.8143	0.479225	0.718838	0.105881	0.214064
SSP 5501	Root	0.147916	0.3603	0.161912	0.404015	0.015041	0.0513871
SSP 5601	Root	0.429796	0.689156	0.266367	0.459061	0.140427	0.256073
SSP 6001	Root	0.966945	0.966945	0.973642	0.998455	0.861366	0.92781
SSP 6102	Root	0.966945	0.966945	0.682219	0.869128	0.936408	0.956989
SSP 6103	Root	0.225328	0.455555	0.271045	0.459061	0.0154714	0.0513871
SSP 7501	Root	0.0664629	0.271668	0.0102364	0.13656	0.000124204	0.00288775
SSP 7502	Root	0.0608101	0.271668	0.0232043	0.179834	0.00249864	0.0174388
SSP 7602	Root	0.235657	0.457012	0.189652	0.410177	0.766334	0.892053
SSP 8002	Root	0.0519447	0.271668	0.00652194	0.121308	1.42156e-09	1.32205e-07
SSP 8202	Root	0.956529	0.966945	0.914366	0.998455	0.917705	0.948295
SSP 8203	Root	0.956529	0.966945	0.975628	0.998455	0.831657	0.920763
SSP 8501	Root	0.4817	0.728755	0.59134	0.820815	0.826807	0.920763
SSP 8502	Root	0.924566	0.966945	0.970635	0.998455	0.904866	0.945534
SSP 8801	Root	0.0389902	0.271668	0.00144223	0.0995241	0.000449187	0.0052218
SSP 8901	Root	0.0664629	0.271668	0.111384	0.32371	0.000388269	0.00515843
SSP 8902	Root	0.176694	0.391252	0.13106	0.366265	0.00817874	0.0364387
SSP 8903	Root	0.190469	0.402583	0.155441	0.401555	3.63818e-05	0.00112784
SSP 8904	Root	0.0664629	0.271668	0.0477039	0.215287	0.0129619	0.0463638
SSP 8905	Root	0.0549154	0.271668	0.0409438	0.215287	0.0411005	0.109445
SSP 8906	Root	0.0608101	0.271668	0.0151432	0.15648	0.122517	0.241627
SSP 8907	Root	0.0273237	0.271668	0.00441898	0.102741	0.000747239	0.00772147
SSP 9001	Root	0.83461	0.961147	0.978441	0.998455	0.36805	0.518617
SSP 9202	Root	0.174139	0.391252	0.270059	0.459061	0.0602967	0.142412
SSP 9402	Root	0.097244	0.322989	0.0582296	0.22564	0.0478898	0.120372
SSP 9501	Root	0.0671867	0.271668	0.049278	0.215287	0.162735	0.275169
SSP 9602	Root	0.0509058	0.271668	0.0302033	0.200636	0.0165802	0.0516951
SSP 9802	Root	0.704489	0.890216	0.900508	0.996991	0.767357	0.892053
SSP 9803	Root	0.0389902	0.271668	0.00321046	0.0995241	0.00765456	0.0364387
SSP new1	Root	0.615158	0.841319	0.757066	0.920845	0.867951	0.92781
SSP new2	Root	0.257756	0.479426	0.195724	0.41369	0.555713	0.689084
SSP new3	Root	0.426757	0.689156	0.326878	0.524133	0.35595	0.509282
SSP new4	Root	0.107562	0.344939	0.0503032	0.215287	0.144288	0.258053
SSP new5	Root	0.409567	0.689156	0.261819	0.459061	0.780452	0.896074
SSP new6	Root	0.148139	0.3603	0.251814	0.459061	0.152295	0.262286
SSP new7	Root	0.176694	0.391252	0.18188	0.405464	0.0667211	0.14774
SSP new8	Root	0.660627	0.865328	0.516024	0.754128	0.465444	0.618376
SSP new9	Root	0.131597	0.3603	0.0889827	0.291656	0.248725	0.379204
SSP new10	Root	0.0656667	0.271668	0.0909464	0.291656	0.139369	0.256073
SSP new11	Root	0.145559	0.3603	0.183113	0.405464	0.190272	0.315425
SSP new12	Root	0.118442	0.349664	0.137269	0.366265	0.041189	0.109445
SSP new13	Root	0.140748	0.3603	0.0895544	0.291656	0.0627838	0.142412
SSP new14	Root	0.0664629	0.271668	0.104745	0.314236	0.0112553	0.0421182
SSP new15	Root	0.140748	0.3603	0.169837	0.404015	0.035225	0.102373
SSP new16	Root	0.298172	0.543726	0.229254	0.442145	0.0506745	0.124019
SSP new17	Root	0.837128	0.961147	0.76242	0.920845	0.964216	0.974696
SSP 0001	Shoot	0.0581666	0.271668	0.017037	0.158445	0.0026252	0.0174388
SSP 0002	Shoot	0.0608101	0.271668	0.232958	0.442145	0.00166386	0.0128949
SSP 0003	Shoot	0.491098	0.728755	0.585836	0.820815	0.531252	0.676801
SSP 0004	Shoot	0.393241	0.689156	0.475617	0.718838	0.218329	0.33841
SSP 0005	Shoot	0.0509058	0.271668	0.023015	0.179834	0.00559335	0.0305989
SSP 0006	Shoot	0.0664629	0.271668	0.0267216	0.191162	0.00525752	0.0305593
SSP 0301	Shoot	0.329193	0.588749	0.27869	0.462824	0.00709304	0.0364387
SSP 0302	Shoot	0.488172	0.728755	0.228416	0.442145	0.000277833	0.00514357
SSP 0502	Shoot	0.0777216	0.294023	0.0424941	0.215287	0.0226382	0.0679147
SSP 0503	Shoot	0.0656979	0.271668	0.0102787	0.13656	0.00372382	0.0230877
SSP 0701	Shoot	0.0879161	0.302822	0.04748	0.215287	0.000331843	0.00514357
SSP 0901	Shoot	0.0509058	0.271668	0.011933	0.138721	0.211922	0.334046
SSP 1001	Shoot	0.151094	0.3603	0.137842	0.366265	0.0861108	0.18624
SSP 1002	Shoot	0.584023	0.8143	0.474439	0.718838	0.00879555	0.0371812
SSP 1003	Shoot	0.0822	0.294023	0.0509282	0.215287	0.0113221	0.0421182
SSP 1302	Shoot	0.0793939	0.294023	0.0874819	0.291656	0.0386266	0.108857
SSP 1702	Shoot	0.0608101	0.271668	0.0543248	0.219661	0.00146002	0.0123438
SSP 2001	Shoot	0.493673	0.728755	0.647525	0.866343	0.54957	0.689084
SSP 2002	Shoot	0.469042	0.728755	0.17377	0.404015	0.282572	0.421913
SSP 2003	Shoot	0.577516	0.8143	0.736007	0.912649	0.476788	0.623568
SSP 2302	Shoot	0.835879	0.961147	0.707891	0.889647	0.567677	0.694658
SSP 2401	Shoot	0.252138	0.478548	0.21175	0.428103	0.124711	0.241627
SSP 2501	Shoot	0.201897	0.417253	0.207539	0.428103	0.100215	0.207111
SSP 2901	Shoot	0.0549154	0.271668	0.0361691	0.215287	0.0166758	0.0516951
SSP 3001	Shoot	0.0608101	0.271668	0.0031429	0.0995241	0.00108029	0.0100467
SSP 3401	Shoot	0.956529	0.966945	0.998455	0.998455	0.984901	0.984901
SSP 3501	Shoot	0.182474	0.394652	0.0986507	0.305817	0.010659	0.0421182
SSP 3502	Shoot	0.550075	0.799327	0.29308	0.478184	2.1319e-05	0.000991335
SSP 3602	Shoot	0.645988	0.858241	0.539541	0.771959	0.197774	0.31712
SSP 3901	Shoot	0.871159	0.966945	0.97058	0.998455	0.731614	0.872309
SSP 3902	Shoot	0.235877	0.457012	0.271488	0.459061	0.0627434	0.142412
SSP 3903	Shoot	0.737061	0.890216	0.681202	0.869128	0.436966	0.606535
SSP 3904	Shoot	0.875173	0.966945	0.88914	0.996266	0.0443427	0.114552
SSP 3905	Shoot	0.6436	0.858241	0.842436	0.955445	0.127585	0.242151
SSP 4001	Shoot	0.726811	0.890216	0.825539	0.947841	0.482762	0.623568
SSP 4002	Shoot	0.966945	0.966945	0.670326	0.869128	0.445408	0.609162
SSP 4101	Shoot	0.956529	0.966945	0.994242	0.998455	0.831016	0.920763
SSP 4102	Shoot	0.732632	0.890216	0.652086	0.866343	0.148125	0.259917
SSP 4103	Shoot	0.875173	0.966945	0.966515	0.998455	0.854707	0.92781
SSP 4104	Shoot	0.429796	0.689156	0.452615	0.713444	0.193325	0.315425
SSP 4105	Shoot	0.426757	0.689156	0.51897	0.754128	0.285812	0.421913
SSP 4402	Shoot	0.755699	0.901026	0.641218	0.866343	0.00822809	0.0364387
SSP 4403	Shoot	0.956529	0.966945	0.785511	0.924716	0.675312	0.815636
SSP 4502	Shoot	0.116337	0.349664	0.17018	0.404015	0.900265	0.945534
SSP 4503	Shoot	0.732632	0.890216	0.808213	0.939548	0.319462	0.464219
SSP 4602	Shoot	0.706566	0.890216	0.774593	0.923554	0.453613	0.611391
SSP 4603	Shoot	0.120314	0.349664	0.0833618	0.291656	0.0988822	0.207111
SSP 5102	Shoot	0.586646	0.8143	0.479225	0.718838	0.105881	0.214064
SSP 5501	Shoot	0.147916	0.3603	0.161912	0.404015	0.015041	0.0513871
SSP 5601	Shoot	0.429796	0.689156	0.266367	0.459061	0.140427	0.256073
SSP 6001	Shoot	0.966945	0.966945	0.973642	0.998455	0.861366	0.92781
SSP 6102	Shoot	0.966945	0.966945	0.682219	0.869128	0.936408	0.956989
SSP 6103	Shoot	0.225328	0.455555	0.271045	0.459061	0.0154714	0.0513871
SSP 7501	Shoot	0.0664629	0.271668	0.0102364	0.13656	0.000124204	0.00288775
SSP 7502	Shoot	0.0608101	0.271668	0.0232043	0.179834	0.00249864	0.0174388
SSP 7602	Shoot	0.235657	0.457012	0.189652	0.410177	0.766334	0.892053
SSP 8002	Shoot	0.0519447	0.271668	0.00652194	0.121308	1.42156e-09	1.32205e-07
SSP 8202	Shoot	0.956529	0.966945	0.914366	0.998455	0.917705	0.948295
SSP 8203	Shoot	0.956529	0.966945	0.975628	0.998455	0.831657	0.920763
SSP 8501	Shoot	0.4817	0.728755	0.59134	0.820815	0.826807	0.920763
SSP 8502	Shoot	0.924566	0.966945	0.970635	0.998455	0.904866	0.945534
SSP 8801	Shoot	0.0389902	0.271668	0.00144223	0.0995241	0.000449187	0.0052218
SSP 8901	Shoot	0.0664629	0.271668	0.111384	0.32371	0.000388269	0.00515843
SSP 8902	Shoot	0.176694	0.391252	0.13106	0.366265	0.00817874	0.0364387
SSP 8903	Shoot	0.190469	0.402583	0.155441	0.401555	3.63818e-05	0.00112784
SSP 8904	Shoot	0.0664629	0.271668	0.0477039	0.215287	0.0129619	0.0463638
SSP 8905	Shoot	0.0549154	0.271668	0.0409438	0.215287	0.0411005	0.109445
SSP 8906	Shoot	0.0608101	0.271668	0.0151432	0.15648	0.122517	0.241627
SSP 8907	Shoot	0.0273237	0.271668	0.00441898	0.102741	0.000747239	0.00772147
SSP 9001	Shoot	0.83461	0.961147	0.978441	0.998455	0.36805	0.518617
SSP 9202	Shoot	0.174139	0.391252	0.270059	0.459061	0.0602967	0.142412
SSP 9402	Shoot	0.097244	0.322989	0.0582296	0.22564	0.0478898	0.120372
SSP 9501	Shoot	0.0671867	0.271668	0.049278	0.215287	0.162735	0.275169
SSP 9602	Shoot	0.0509058	0.271668	0.0302033	0.200636	0.0165802	0.0516951
SSP 9802	Shoot	0.704489	0.890216	0.900508	0.996991	0.767357	0.892053
SSP 9803	Shoot	0.0389902	0.271668	0.00321046	0.0995241	0.00765456	0.0364387
SSP new1	Shoot	0.615158	0.841319	0.757066	0.920845	0.867951	0.92781
SSP new2	Shoot	0.257756	0.479426	0.195724	0.41369	0.555713	0.689084
SSP new3	Shoot	0.426757	0.689156	0.326878	0.524133	0.35595	0.509282
SSP new4	Shoot	0.107562	0.344939	0.0503032	0.215287	0.144288	0.258053
SSP new5	Shoot	0.409567	0.689156	0.261819	0.459061	0.780452	0.896074
SSP new6	Shoot	0.148139	0.3603	0.251814	0.459061	0.152295	0.262286
SSP new7	Shoot	0.176694	0.391252	0.18188	0.405464	0.0667211	0.14774
SSP new8	Shoot	0.660627	0.865328	0.516024	0.754128	0.465444	0.618376
SSP new9	Shoot	0.131597	0.3603	0.0889827	0.291656	0.248725	0.379204
SSP new10	Shoot	0.0656667	0.271668	0.0909464	0.291656	0.139369	0.256073
SSP new11	Shoot	0.145559	0.3603	0.183113	0.405464	0.190272	0.315425
SSP new12	Shoot	0.118442	0.349664	0.137269	0.366265	0.041189	0.109445
SSP new13	Shoot	0.140748	0.3603	0.0895544	0.291656	0.0627838	0.142412
SSP new14	Shoot	0.0664629	0.271668	0.104745	0.314236	0.0112553	0.0421182
SSP new15	Shoot	0.140748	0.3603	0.169837	0.404015	0.035225	0.102373
SSP new16	Shoot	0.298172	0.543726	0.229254	0.442145	0.0506745	0.124019
SSP new17	Shoot	0.837128	0.961147	0.76242	0.920845	0.964216	0.974696

## Sheet: Supplementary Table 9
Supplementary Table 9. Intensity estimates of excised spots from shoots. Samples are marked with capital letters (C – control, A – anoxia, R – re-aeration). Protein accessions and annotations for identified proteins are presented. Significantly different spots according to the Bayesian test are marked with an asterisk.
Spot number	Protein accession	Protein annotation	Level of signifficance	C1	C2	A1	A2	A3	R1	R2
1	-	-	n.s.	19.5499	20.4532	18.0644	18.1482	20.2201	18.0644	20.3833
10	-	-	n.s.	18.6533	18.6533	19.3543	17.5799	17.8118	21.1184	20.5953
11	-	-	n.s.	17.1176	16.6211	17.1176	18.3151	17.2631	17.4732	17.9948
12	-	-	n.s.	17.2631	16.2394	15.957	14.8404	14.8404	17.7128	17.2631
13	XP_015640756.1	Photosynthetic NDH subunit of lumenal location 5, chloroplastic [Oryza sativa Japonica Group]	*	16.3644	14.8404	17.9488	16.6211	16.3644	16.7854	17.8118
14	-	-	n.s.	18.9119	15.355	13.9622	17.1176	10.5993	17.2631	16.2394
15	-	-	*	18.0644	18.1482	18.9119	18.4834	18.3151	17.9948	18.4834
16	XP_015627405.1	2-Cys peroxiredoxin BAS1, chloroplastic [Oryza sativa Japonica Group]	*	18.7466	18.8586	18.1482	17.3786	18.0644	19.6387	19.3543
17	-	-	*	18.4288	18.7466	18.7466	19.7918	18.7466	20.9833	19.8818
18	-	-	*	17.5799	16.3644	19.5499	18.4288	16.2394	18.8106	19.0142
19	-	-	*	20.4532	19.0142	20.5953	19.6793	19.9359	19.0142	20.0383
2	-	-	n.s.	21.5562	22.1793	20.9217	20.8479	22.2772	21.8036	21.5133
20	-	-	*	15.957	18.8106	18.4288	19.0142	19.0142	20.1521	19.4637
21	-	-	n.s.	15.355	17.9488	15.355	15.957	16.7854	15.355	14.8404
22	-	-	n.s.	19.253	20.3033	17.3786	17.7128	18.4288	19.1119	16.7854
23	XP_015643023.1	20 kDa chaperonin, chloroplastic isoform X1 [Oryza sativa Japonica Group]	*	18.8106	20.1521	18.3151	18.8586	20.5331	20.3833	21.8998
24	XP_015646728.1	Oxygen-evolving enhancer protein 2, chloroplastic [Oryza sativa Japonica Group]	*	21.3933	20.2603	20.9833	20.5953	21.1184	22.1793	22.6385
25	-	-	n.s.	21.8036	21.9524	17.9948	18.7466	20.9833	19.7918	18.6533
26	-	-	n.s.	20.9217	20.9833	14.8404	16.3644	15.957	13.4331	13.9622
27	-	-	n.s.	18.8586	18.4288	17.5799	19.5499	18.6533	18.6533	17.5799
28	2002393A	Oxygen-evolving complex protein 1 [Oryza sativa]	n.s.	19.6793	19.5499	19.7918	18.6533	18.8586	18.8586	18.7466
29	2002393A	Oxygen-evolving complex protein 1 [Oryza sativa]	*	19.4637	19.6387	19.6793	19.253	20.3833	22.8125	23.3343
3	-	-	*	10.5993	10.5993	13.4331	10.5993	13.9622	10.5993	10.5993
30	2002393A	Oxygen-evolving complex protein 1 [Oryza sativa]	n.s.	19.1119	17.8118	18.4834	19.9359	19.8818	22.0808	22.0808
31	2002393A	Oxygen-evolving complex protein 1 [Oryza sativa]	n.s.	14.8404	13.9622	16.6211	18.0644	17.3786	21.3933	20.4532
32	BAD05657.1	Putative Peptidyl-prolyl cis-trans isomerase, chloroplast precursor (40 kDa thylakoid lumen rotamase) [Oryza sativa Japonica Group]	n.s.	20.0383	20.8479	21.5133	19.1119	20.4532	19.3543	20.1521
33	-	-	*	21.1184	21.3933	21.6268	20.0383	20.8479	20.0383	20.9833
34	XP_015625719.1	Phosphoribulokinase, chloroplastic [Oryza sativa Japonica Group]	*	21.6268	21.8036	21.8036	20.5331	21.1847	20.3033	21.1184
35	XP_015633459.1	Sedoheptulose-1,7-bisphosphatase	*	21.8998	22.0808	22.1793	20.3833	21.6969	20.2201	21.1847
36	XP_015616895.1	Fructose-bisphosphate aldolase, chloroplastic [Oryza sativa Japonica Group]	n.s.	22.8125	22.2772	21.1847	22.6385	21.5562	23.1223	24.2536
37	XP_015616895.1	Fructose-bisphosphate aldolase, chloroplastic [Oryza sativa Japonica Group]	n.s.	23.3343	23.1223	21.3933	23.3343	22.4991	24.2536	22.1793
38	XP_015616895.1	Fructose-bisphosphate aldolase, chloroplastic [Oryza sativa Japonica Group]	n.s.	23.1223	24.2536	21.5562	22.8125	23.1223	23.8403	23.8403
39	XP_015616895.1	Fructose-bisphosphate aldolase, chloroplastic [Oryza sativa Japonica Group]	n.s.	23.8403	23.3343	21.1184	22.2772	23.3343	22.6385	22.8125
4	XP_015619408	Ribulose bisphosphate carboxylase small chain A, chloroplastic [Oryza sativa Japonica Group]	*	17.9488	17.5799	16.2394	13.9622	15.355	13.9622	15.957
40	XP_015616895.1	Fructose-bisphosphate aldolase, chloroplastic [Oryza sativa Japonica Group]	n.s.	22.6385	21.1184	20.5331	21.5133	22.8125	22.4991	21.9524
41	XP_015616895.1	Fructose-bisphosphate aldolase, chloroplastic [Oryza sativa Japonica Group]	*	21.9524	22.4991	22.6385	21.3231	21.9524	20.5953	21.6969
42	XP_015616895.1	Fructose-bisphosphate aldolase, chloroplastic	*	22.4991	22.8125	22.8125	21.6268	22.0808	21.3231	21.6268
43	XP_015616895.1	Fructose-bisphosphate aldolase, chloroplastic [Oryza sativa Japonica Group]	n.s.	22.1793	22.6385	22.2772	20.9217	21.8036	20.9217	21.3231
44	XP_015639465.1	Malate dehydrogenase, mitochondrial [Oryza sativa Japonica Group]	n.s.	22.0808	20.5953	19.9359	22.1793	20.0383	22.2772	22.4991
45	-	-	n.s.	19.8818	20.0383	16.3644	15.355	18.8106	19.4637	19.6793
46	-	-	n.s.	20.3033	21.3231	16.7854	19.3543	20.5953	19.6793	19.9359
47	-	-	n.s.	20.1521	19.7918	17.2631	20.2201	18.1482	19.253	19.5499
48	-	-	n.s.	20.9833	21.6268	20.4532	22.4991	20.3033	21.9524	22.2772
49	XP_015635626.1	Glyceraldehyde-3-phosphate dehydrogenase 2, cytosolic [Oryza sativa Japonica Group]	n.s.	22.2772	20.3833	20.3833	21.1184	19.253	20.6877	20.2201
5	XP_015619408	Ribulose bisphosphate carboxylase small chain A, chloroplastic [Oryza sativa Japonica Group]	n.s.	19.6387	19.253	21.6969	22.0808	20.1521	17.9488	16.3644
50	-	-	n.s.	20.3833	21.1847	18.6533	17.4732	19.6387	16.6211	19.7918
51	-	-	n.s.	17.3786	18.3151	19.1119	16.2394	19.3543	19.9359	19.6387
52	XP_025879724.1	Peroxisomal (S)-2-hydroxy-acid oxidase GLO1 [Oryza sativa Japonica Group]	n.s.	18.4834	19.9359	17.8118	18.8106	13.4331	17.8118	17.7128
53	-	-	n.s.	16.2394	19.6793	19.8818	13.4331	17.1176	18.1482	16.6211
54	XP_025879724.1	Peroxisomal (S)-2-hydroxy-acid oxidase GLO1 [Oryza sativa Japonica Group]	n.s.	19.0142	19.8818	19.6387	18.9119	19.7918	17.1176	17.9488
55	QFR04205.1	Ribulose-1,5-bisphosphate carboxylase/oxygenase large subunit [Oryza sativa]	*	20.6877	21.5133	19.4637	21.9524	18.9119	19.5499	18.8586
56	AAA82047.1	Glyceraldehyde-3-phosphate dehydrogenase [Oryza sativa Indica Group]	n.s.	20.2201	19.3543	20.3033	19.6387	17.7128	15.957	17.1176
57	AAA82047.1	Glyceraldehyde-3-phosphate dehydrogenase [Oryza sativa Indica Group]	n.s.	20.5331	18.4834	20.1521	19.4637	20.2603	20.2603	18.9119
58	-	-	*	13.4331	13.4331	20.0383	20.3033	17.5799	16.2394	13.4331
59	QFR04205.1	Ribulose-1,5-bisphosphate carboxylase/oxygenase large subunit [Oryza sativa]	n.s.	20.2603	20.2201	21.8998	20.4532	21.3231	20.5331	20.2603
6	XP_015619408	Ribulose bisphosphate carboxylase small chain A, chloroplastic [Oryza sativa Japonica Group]	n.s.	24.2536	23.8403	10.5993	23.8403	23.8403	20.4532	20.6877
60	QFR04205.1	Ribulose-1,5-bisphosphate carboxylase/oxygenase large subunit [Oryza sativa]	*	20.5953	20.5331	21.9524	20.9833	21.8998	20.8479	20.5331
61	AAM08603.1	Putative atpB; ATPase beta subunit from chromosome 10 chloroplast insertion [Oryza sativa Japonica Group]	n.s.	21.3231	21.5562	22.0808	20.6877	21.3933	21.6268	21.5562
62	AGY93290.1	ATP synthase CF1 beta subunit (chloroplast) [Oryza glaberrima]	n.s.	21.5133	21.6969	22.4991	21.1847	21.5133	21.6969	21.8036
63	AGY93290.1	ATP synthase CF1 beta subunit (chloroplast) [Oryza glaberrima]	n.s.	21.6969	21.8998	23.1223	21.6969	21.6268	21.5562	21.3933
64	QFR04205.1	Ribulose-1,5-bisphosphate carboxylase/oxygenase large subunit [Oryza sativa]	n.s.	21.1847	20.6877	23.8403	21.8036	22.1793	21.1847	20.9217
65	QFR04205.1	Ribulose-1,5-bisphosphate carboxylase/oxygenase large subunit [Oryza sativa]	n.s.	19.7918	19.1119	24.2536	24.2536	24.2536	19.8818	19.253
66	QFR04205.1	Ribulose-1,5-bisphosphate carboxylase/oxygenase large subunit [Oryza sativa]	n.s.	20.8479	20.9217	23.3343	21.5562	22.6385	21.5133	20.3033
67	-	-	n.s.	17.7128	16.7854	17.4732	17.2631	16.6211	17.3786	17.3786
68	-	-	*	17.9948	17.4732	19.0142	17.9488	17.4732	17.5799	17.4732
69	-	-	n.s.	17.8118	17.1176	18.8586	17.8118	17.9488	18.7466	18.4288
7	XP_015619408	Ribulose bisphosphate carboxylase small chain A, chloroplastic [Oryza sativa Japonica Group]	*	19.9359	18.9119	20.8479	20.2603	19.6793	14.8404	15.355
70	-	-	*	13.9622	15.957	19.253	20.1521	19.5499	18.9119	18.1482
71	-	-	n.s.	16.6211	18.0644	20.6877	19.8818	19.4637	16.3644	18.0644
72	XP_015639965.1	Stromal 70 kDa heat shock-related protein, chloroplastic [Oryza sativa Japonica Group]	*	16.7854	17.2631	20.2603	21.8998	20.6877	21.8998	20.8479
73	XP_015616495.1	Heat shock cognate 70 kDa protein 2 [Oryza sativa Japonica Group]	*	18.1482	17.3786	20.2201	21.3933	19.1119	18.4834	18.3151
74	XP_015643207.1	Transketolase, chloroplastic [Oryza sativa Japonica Group]	*	19.3543	19.4637	21.3231	23.1223	20.9217	23.3343	23.1223
8	-	-	n.s.	17.4732	17.7128	17.7128	16.7854	18.4834	18.3151	18.8106
9	-	-	n.s.	18.3151	17.9948	18.8106	17.9948	17.9948	18.4288	19.1119

## Sheet: Supplementary Table 10
Supplementary Table 10. Intensity estimates of excised spots from roots. Samples are marked with capital letters (C – control, A – anoxia, R – re-aeration). Protein accessions and annotations for identified proteins are presented. Significantly different spots according to the Bayesian test are marked with an asterisk.
Spot number	Protein accession	Protein annotation	Level of signifficance	C1	C2	C3	A1	A2	A3	R1	R2	R3
1	AAQ19031.1	Prb1 [Oryza sativa Japonica Group]	*	19.722	17.0804	20.3318	22.8411	22.0286	16.3482	20.2716	13.9601	19.0753
10	-	-	n.s.	18.5961	13.9601	15.1743	19.3161	18.0166	15.1743	19.3161	18.5961	11.1614
11	-	-	*	19.0753	17.4301	18.9291	15.1743	11.1614	11.1614	11.1614	11.1614	13.9601
12	-	-	*	13.9601	16.3482	17.0804	18.0166	19.0753	20.3964	18.722	18.366	19.5763
13	-	-	*	15.7774	18.4956	19.3161	21.0596	21.2653	22.7762	20.5036	20.9901	22.4344
14	-	-	n.s.	18.0166	20.2312	16.5934	22.5566	22.4344	17.0804	20.9301	20.2716	17.9072
15	-	-	*	17.9072	16.5934	13.9601	20.5036	20.8802	17.9072	20.3964	19.722	18.722
16	-	-	n.s.	15.1743	18.5961	17.6357	19.5471	20.0641	15.7774	19.6579	17.4301	15.1743
17	-	-	n.s.	21.295	21.8491	24.0622	21.295	24.0622	22.3938	22.0629	22.4994	22.6876
18	-	-	n.s.	20.584	18.0166	17.9072	18.5961	15.1743	21.6893	18.9291	15.1743	20.9301
19	BAD62456.1	Pr1-like protein [Oryza sativa Japonica Group]	n.s.	19.4583	18.9291	19.6579	18.4956	17.4301	20.4381	18.5961	16.5934	19.801
2	-	-	*	21.5311	11.1614	20.9901	23.35	23.4303	22.8411	22.165	21.0284	20.7076
20	-	-	n.s.	18.9291	15.1743	18.0166	19.9299	19.5471	13.9601	20.0641	17.7814	15.7774
21	AAA33917.1	Superoxide dismutase [Oryza sativa Japonica Group]	n.s.	20.3318	19.3161	19.5471	20.119	17.0804	18.722	19.801	18.2021	18.5961
22	-	-	n.s.	20.7076	18.366	20.4381	21.1218	21.5895	21.3555	20.4381	20.3318	22.9919
23	-	-	n.s.	21.0284	21.0596	17.4301	22.0286	19.9299	22.0286	19.5471	20.0641	21.5895
24	-	-	n.s.	20.9901	18.722	21.6222	21.3555	22.0969	18.2021	20.7733	21.4045	19.5471
25	-	-	n.s.	21.4913	20.4381	21.1887	22.3028	20.2716	23.4303	21.5311	19.9299	21.4045
26	XP_015647771.1	Superoxide dismutase [Cu-Zn] 2 [Oryza sativa Japonica Group]	n.s.	20.8802	18.2021	20.8344	20.8802	20.5036	20.0641	20.6365	22.0629	19.722
27	-	-	n.s.	17.7814	19.722	19.5763	16.5934	18.722	16.5934	17.0804	20.2312	20.3964
28	XP_015635326.1	Cysteine-rich receptor-like protein kinase 6 [Oryza sativa Japonica Group]	n.s.	18.4956	20.7733	20.5036	19.0753	18.9291	21.4502	20.3318	18.722	21.8
29	XP_015647554.1	Glucan endo-1,3-beta-glucosidase 3 isoform X2 [Oryza sativa Japonica Group]	n.s.	17.0804	20.7076	18.5961	17.4301	17.9072	20.2716	17.7814	19.6579	18.366
3	-	-	*	22.0629	21.295	21.6893	24.3548	22.9073	23.8507	23.1358	22.3938	21.892
30	XP_015615023.1	Chitinase 2 [Oryza sativa Japonica Group]	*	17.4301	17.6357	19.801	21.0284	20.3964	18.366	19.722	19.0753	18.9291
31	XP_015647554.1	Glucan endo-1,3-beta-glucosidase 3 isoform X2 [Oryza sativa Japonica Group]	*	21.1218	20.9301	20.9301	22.6876	23.6619	20.6365	21.6893	19.801	20.8802
32	XP_015647554.1	Glucan endo-1,3-beta-glucosidase 3 isoform X2 [Oryza sativa Japonica Group]	n.s.	21.8	22.3349	20.3964	23.1358	22.9919	24.0622	23.6619	21.8491	22.5566
33	XP_015647554.1	Glucan endo-1,3-beta-glucosidase 3 isoform X2 [Oryza sativa Japonica Group]	n.s.	20.119	22.4344	22.165	21.4502	21.4502	23.543	21.2653	23.6619	22.3028
34	-	-	n.s.	22.24	22.1289	20.8802	22.4994	20.119	22.6876	21.8	23.35	20.2716
35	-	-	*	22.6876	20.5036	21.9387	21.9802	20.8344	20.5036	21.736	21.4913	21.4502
36	-	-	n.s.	23.6619	21.8	22.6876	21.2653	21.8491	19.722	20.584	22.1289	22.9073
37	XP_015649129.1	Glucan endo-1,3-beta-glucosidase 7 [Oryza sativa Japonica Group]	n.s.	23.4303	21.9802	21.4502	22.6038	20.584	18.9291	22.6876	22.0286	23.543
38	XP_015635326.1	Cysteine-rich receptor-like protein kinase 6 [Oryza sativa Japonica Group]	*	23.8507	23.543	22.9919	23.2063	21.1887	21.736	23.8507	22.6876	23.8507
39	XP_015635326.1	Cysteine-rich receptor-like protein kinase 6 [Oryza sativa Japonica Group]	*	23.35	23.35	23.35	23.8507	20.6365	21.295	24.0622	23.2063	22.3349
4	-	-	n.s.	22.7762	23.6619	23.2063	23.6619	23.8507	24.3548	24.3548	23.543	23.6619
40	XP_015635326.1	Cysteine-rich receptor-like protein kinase 6 [Oryza sativa Japonica Group]	n.s.	20.8344	20.8344	20.2716	20.7076	19.722	21.9802	22.4344	22.8411	20.9901
41	XP_015635326.1	Cysteine-rich receptor-like protein kinase 6 [Oryza sativa Japonica Group]	n.s.	22.8411	20.3964	21.5895	23.4303	21.0284	17.7814	21.8491	15.7774	22.3938
42	-	-	n.s.	20.6365	19.0753	17.7814	22.0629	17.6357	21.2653	21.9387	22.6038	21.736
43	XP_015647554.1	Glucan endo-1,3-beta-glucosidase 3 isoform X2 [Oryza sativa Japonica Group]	*	17.6357	19.4583	18.2021	21.9387	20.2312	19.801	20.9901	21.2653	20.584
44	XP_015647554.1	Glucan endo-1,3-beta-glucosidase 3 isoform X2 [Oryza sativa Japonica Group]	n.s.	20.7733	21.4045	20.584	20.584	21.4913	20.9301	21.5895	21.1887	20.7733
45	XP_015640432.1	Chitinase 2 [Oryza sativa Japonica Group]	n.s.	20.2312	21.4502	20.7076	20.7733	21.6222	20.2312	20.119	21.295	20.8344
46	XP_015622834.1	Germin-like protein 1-1 [Oryza sativa Japonica Group]	n.s.	20.2716	20.584	21.295	19.5763	22.2779	20.584	19.5763	20.584	20.119
47	-	-	n.s.	11.1614	15.7774	11.1614	13.9601	16.3482	20.9901	17.9072	20.8802	19.4583
48	-	-	n.s.	20.3964	21.1887	22.0286	18.722	19.5763	21.0284	18.4956	19.5763	17.4301
49	-	-	n.s.	19.5763	19.5763	20.119	21.4045	20.3318	20.8344	20.7076	20.3964	20.0641
5	-	-	*	22.0969	23.4303	20.6365	23.543	23.2063	23.2063	23.35	23.8507	21.0284
50	-	-	*	19.9299	19.801	19.0753	21.1887	20.7076	22.0969	21.1887	21.8	21.1218
51	XP_015647554.1	Glucan endo-1,3-beta-glucosidase 3 isoform X2 [Oryza sativa Japonica Group]	n.s.	21.3555	21.0284	19.9299	21.8491	18.366	23.35	20.8802	21.0596	23.1358
52	XP_015647554.1	Glucan endo-1,3-beta-glucosidase 3 isoform X2 [Oryza sativa Japonica Group]	*	18.366	17.9072	18.722	22.7762	19.801	22.4994	21.6222	21.892	23.4303
53	-	-	n.s.	20.9301	21.3555	22.8411	17.7814	16.5934	19.0753	17.6357	20.7733	19.9299
54	-	-	n.s.	23.1358	24.3548	21.1218	20.3964	24.3548	17.6357	21.892	24.0622	21.4913
55	-	-	n.s.	23.2063	21.1218	23.543	22.9919	21.3555	22.6038	22.6038	21.5311	22.0286
56	XP_015647501.2	Peroxidase 2 [Oryza sativa Japonica Group]	n.s.	24.3548	23.8507	22.9073	22.9073	20.7733	22.9919	22.3938	21.4502	21.3555
57	XP_015647501.2	Peroxidase 2 [Oryza sativa Japonica Group]	n.s.	23.543	22.0629	24.3548	22.3349	22.6038	20.3318	22.9073	22.3028	21.295
58	XP_015640432.1	Chitinase 2 [Oryza sativa Japonica Group]	n.s.	22.5566	21.892	21.2653	22.24	21.5311	21.4045	21.0284	20.5036	21.5311
59	-	-	n.s.	22.3028	22.8411	22.3938	22.0969	22.7762	21.9387	23.543	22.7762	22.6038
6	-	-	n.s.	21.892	22.9919	21.736	22.3938	23.35	21.892	22.5566	22.3349	23.2063
60	XP_015647501.2	Peroxidase 2 [Oryza sativa Japonica Group]	n.s.	22.3349	22.6876	22.3349	22.2779	22.3938	21.8	23.4303	22.24	22.4994
61	-	-	*	20.0641	19.6579	19.722	20.9301	22.1289	22.165	20.8344	21.6893	19.6579
62	-	-	*	19.3161	19.9299	20.0641	21.6222	22.3349	23.1358	20.2312	23.4303	23.35
63	-	-	n.s.	21.4502	22.0969	21.4045	21.892	22.3028	22.2779	22.9919	22.0969	22.8411
64	XP_015647501.2	Peroxidase 2 [Oryza sativa Japonica Group	n.s.	22.1289	22.9073	22.3028	22.165	22.8411	22.1289	22.7762	22.9919	22.7762
65	-	-	n.s.	22.4994	23.1358	22.5566	22.1289	22.4994	22.24	22.8411	23.1358	22.2779
66	XP_015647501.2	Peroxidase 2 [Oryza sativa Japonica Group]	n.s.	22.6038	22.7762	22.4344	21.6893	22.165	22.3349	22.4994	22.9073	22.0629
67	XP_015647501.2	Peroxidase 2 [Oryza sativa Japonica Group]	n.s.	22.3938	22.6038	21.892	20.9901	22.0629	22.5566	22.3349	22.5566	22.1289
68	XP_015647501.2	Peroxidase 2 [Oryza sativa Japonica Group]	n.s.	21.9802	22.3028	21.8	21.4913	21.9387	21.5895	22.2779	22.4344	21.9387
69	XP_015640432.1	Chitinase 2 [Oryza sativa Japonica Group]	n.s.	22.165	21.9387	21.5311	20.6365	21.736	21.4913	22.24	21.9387	22.24
7	-	-	n.s.	19.6579	21.6893	18.4956	21.5895	21.6893	20.119	21.4502	21.5895	24.0622
70	-	-	n.s.	21.4045	22.0286	21.3555	20.3318	21.1218	21.8491	22.0969	21.736	22.0969
71	-	-	n.s.	21.1887	21.5895	22.7762	18.9291	20.4381	22.9073	16.3482	18.0166	17.6357
72	-	-	*	21.5895	24.0622	22.6038	18.366	19.3161	18.5961	16.5934	17.9072	18.4956
73	XP_015643864.1	Peroxidase P7 [Oryza sativa Japonica Group]	n.s.	16.5934	20.119	19.4583	17.9072	19.4583	18.0166	18.366	20.6365	18.0166
74	XP_015613809.1	Fructose-bisphosphate aldolase 3, cytoplasmic [Oryza sativa Japonica Group]	*	22.9919	25.5381	25.0365	22.4344	23.1358	22.3028	19.0753	20.4381	20.5036
75	-	-	*	22.4344	21.5311	22.0969	18.2021	18.5961	19.9299	13.9601	17.6357	17.0804
76	XP_015613809.1	Fructose-bisphosphate aldolase 3, cytoplasmic [Oryza sativa Japonica Group]	n.s.	21.6222	22.165	22.1289	19.722	21.8	20.8802	21.295	20.9301	20.4381
77	XP_015613809.1	Fructose-bisphosphate aldolase 3, cytoplasmic [Oryza sativa Japonica Group]	n.s.	21.736	22.5566	21.9802	20.0641	21.9802	21.0596	21.1218	20.7076	20.3318
78	XP_015643864.1	Peroxidase P7 [Oryza sativa Japonica Group]	*	22.0286	22.24	22.4994	19.801	21.892	21.1887	21.4045	21.3555	21.0596
79	-	-	n.s.	21.2653	21.6222	21.4913	19.6579	21.295	20.7076	21.0596	20.8344	21.2653
8	AAG44566.1	Acidic PR-1 type pathogenesis-related protein PR-1a [Oryza sativa Japonica Group]	*	16.3482	17.7814	15.7774	20.2312	21.0596	21.6222	19.4583	20.119	21.6893
80	-	-	n.s.	21.8491	22.2779	22.2779	20.8344	22.24	21.5311	22.3028	21.9802	22.165
81	XP_015643864.1	Peroxidase P7 [Oryza sativa Japonica Group]	n.s.	25.0365	23.2063	22.0629	24.0622	22.6876	23.6619	25.0365	21.1218	25.0365
82	-	-	n.s.	24.0622	25.0365	25.5381	25.0365	25.5381	25.5381	25.5381	25.5381	25.5381
83	-	-	n.s.	25.5381	21.736	23.6619	25.5381	23.543	25.0365	21.9802	25.0365	24.3548
84	-	-	*	19.5471	20.3318	20.2312	11.1614	15.7774	19.3161	15.1743	16.3482	16.5934
85	-	-	*	20.4381	20.2716	21.0596	17.6357	18.4956	20.7733	18.0166	19.5471	18.2021
86	XP_015617521.1	Alpha-L-arabinofuranosidase 1 isoform X3 [Oryza sativa Japonica Group]	*	21.0596	20.9901	21.8491	17.0804	13.9601	21.1218	18.2021	19.3161	19.3161
87	-	-	*	19.801	20.8802	21.0284	16.3482	18.2021	19.5471	17.4301	18.9291	17.7814
88	-	-	n.s.	18.2021	20.0641	18.366	15.7774	17.7814	17.4301	15.7774	17.0804	16.3482
89	-	-	*	20.5036	21.2653	20.7733	20.4381	20.9901	19.5763	22.1289	22.165	21.8491
9	-	-	n.s.	18.722	20.6365	16.3482	20.2716	19.6579	18.4956	19.9299	18.4956	20.2312
90	XP_015645086.1	Peroxidase 1-like [Oryza sativa Japonica Group]	n.s.	21.6893	22.3938	23.1358	19.4583	20.9301	19.6579	21.3555	19.4583	21.1887
91	XP_015613137.1	Aspartic proteinase nepenthesin-1 [Oryza sativa Japonica Group]	n.s.	22.9073	19.5471	23.8507	21.5311	21.4045	22.0629	22.0286	24.3548	20.6365
92	XP_015613137.1	Aspartic proteinase nepenthesin-1 [Oryza sativa Japonica Group]	n.s.	22.2779	21.4913	23.4303	21.8	25.0365	19.4583	21.4913	21.6222	21.6222
93	-	-	n.s.	21.9387	22.4994	22.24	21.736	22.5566	22.4344	23.2063	22.2779	21.9802

[truncated: 16 more sheets: Supplementary Table 11, Supplementary Table 12, Supplementary Table 13, Supplementary Table 14, Supplementary Table 15, Supplementary Table 16, Supplementary Table 17, Supplementary Table 18, Supplementary Table 19, Supplementary Table 20, Supplementary Table 21, Supplementary Table 22, Supplementary Table 23, Supplementary Table 24, Supplementary Table 25, Supplementary Table 26]
